# Supplementary material for: A single genetic locus controls both expression of DPEP1/CHMP1A and kidney disease development via ferroptosis
Source: Nat Commun. 2021 Aug 23;12:5078. doi: 10.1038/s41467-021-25377-x (PMC8382756; doi:10.1038/s41467-021-25377-x)
Supplement: Supplementary file 3 — Supplementary Data 1-6 [file 41467_2021_25377_MOESM3_ESM.xlsx]

## Sheet: Supplementary Data 1
Supplementary Data 1: Kidney-specific mQTLs associated with eGFR GWAS SNP rs164748
mQTL of GWAS	mQTL p value				Metasoft M value
SNP rs164748	Kidney	Blood	Skeletal Muscle		Kidney	Blood	Skeletal Muscle
rs164748~cg21038338	1.71e-19	0.129	0.528		1	0	0
rs164748_cg11907426	2.4e-21	0.112	0.0139		1	0	0.037
rs164748_cg07716468	1.73e-14	0.0065	0.0191		1	0	0
rs164748_cg01510696	1.14e-14	0.253	0.419		1	0	0
rs164748_cg00487989	1.4e-13	0.697	0.966		1	0.001	0

## Sheet: Supplementary Data 2
Supplementary Data 2. Genotype and gene expression association in GTEx database
Data source: GTEx Analysis V8 (dbGap Accession phs000424.v8.p2)
Gencode	Gene Symbol	Variant Id	SNP	P-Value	NES	Tissue
ENSG00000185324.21	CDK10	chr16_89641884_C_G_b38	rs164748	9.9e-51	0.43	Nerve-Tibial
ENSG00000185324.21	CDK10	chr16_89641884_C_G_b38	rs164748	2.9e-45	0.34	Thyroid
ENSG00000185324.21	CDK10	chr16_89641884_C_G_b38	rs164748	5.2e-36	0.33	Lung
ENSG00000260259.1	LINC02166	chr16_89641884_C_G_b38	rs164748	8.8e-33	-0.51	Testis
ENSG00000185324.21	CDK10	chr16_89641884_C_G_b38	rs164748	1.1e-30	0.33	Adipose-Subcutaneous
ENSG00000185324.21	CDK10	chr16_89641884_C_G_b38	rs164748	2.5e-27	0.37	Testis
ENSG00000185324.21	CDK10	chr16_89641884_C_G_b38	rs164748	2.5e-27	0.41	Breast-Mammary Tissue
ENSG00000158792.15	SPATA2L	chr16_89641884_C_G_b38	rs164748	1.5e-22	-0.22	Whole Blood
ENSG00000131165.14	CHMP1A	chr16_89641884_C_G_b38	rs164748	4.2e-21	-0.22	Skin-Sun Exposed (Lower leg)
ENSG00000260259.1	LINC02166	chr16_89641884_C_G_b38	rs164748	4.3e-21	0.78	Pituitery
Nominal p-values were generated for each variant-gene pair by testing the alternative hypothesis that the slope of a linear regression model between genotype and expression deviates from 0.

## Sheet: Supplementary Data 3
Supplementary Data 3. Demographic and clinical data of human kidney samples
	Primary Cohort	Control	CKD	DKD	DM	HTN
Subjects (n)	N=432	N=78	N=88	N=70	N=94	N=102
Gender (%Female)	160 (36.6%)	27 (34.6%)	31 (35.2%)	34 (48.6%)	33 (35.1%)	34 (33.3%)
Mean Age (years) ± SD	61.4±12.5	52.9±13.6	63.2±12.6	68.5±9.8	62.7±9.7	60.1±11.7
Race-no. (%)
Asian (n)	7 (1.6%)	2 (2.6%)	0 (0%)	2 (2.9%)	2 (2.1%)	1 (1.0%)
White (n)	290 (67.0%)	45 (57.7%)	66 (71.6%)	45 (64.3%)	66 (70.2%)	70 (68.6%)
African American (n)	77 (17.8%)	13 (16.6%)	17 (19.1%)	14 (20.0%)	15 (16.0%)	18 (17.7%)
Hispanic (n)	7 (1.6%)	2 (2.6%)	0 (0%)	2 (2.9%)	1 (1.1%)	2 (2.0%)
Multi-racial (n)	20 (4.6%)	10 (12.8%)	2 (2.3%)	2 (2.9%)	3 (3.2%)	3 (2.9%)
Unknown	32 (7.4%)	6 (7.7%)	6 (6.8%)	5 (7.1%)	7 (7.5%)	8 (7.8%)
Clinical Characteristics
Diabetes-type1 no. (%)	15 (3.5%)	0	0	9 (12.9%)	6 (6.4%)	0
Diabetes-type2 no. (%)	149 (34.4%)	0	0	61 (87.1%)	88 (93.6%)	0
Hypertension- no. (%)	317 (73.2%)	0	69 (78.4%)	65 (92.9%)	80 (85.1%)	102 (100%)
Mean baseline GFR (ml/min/1.73 m2) ± SD	67.3±26.7	85.5±16.1	40.9±18.5	38.1±16.4	82.2±15.0	82.8±15.5
Interstitial Fibrosis, % of Area ± SD	14.3±21.7	6.6±11.0	24.5±29.9	27.0±30.3	9.8±10.6	6.7±8.9
Data are mean (SD) or n (%), which are reported as counts for discrete variables and reported as mean and SD for continuous variables.

## Sheet: Supplementary Data 4
Supplementary Data 4. Gene list that are correlated with CHMP1A and DPEP1 in human kidney samples.
Genes that correlated with DPEP1				Genes that correlated with CHMP1A
MRPS22				TMEM222
NFKBIB				RUVBL2
WDR12				LYPLA2
GGT6				FKBP8
SLC41A1				RBM42
RNF128				SCAND1
C12orf52				PES1
METTL20				OTUB1
FBXO21				MRPL28
MON1A				ZNHIT2
PALM				BAD
SELO				TALDO1
PSMC2				HSPBP1
ALLC				VPS4A
TEX264				PPP2R4
TXNRD2				SGTA
AGPAT6				PPP4C
FAM212B				C12orf10
FCRLB				NAPA
APOA1				ADRM1
AGBL4				BRMS1
AFMID				PPP1CA
PDXDC1				RNH1
SEPSECS				CUEDC2
ATP5B				COPE
VRK3				TMEM205
FAAH				NUBP2
BNIP3				MAF1
CNNM2				CHMP6
ASPG				MAP2K2
PPA2				POLR2E
CYB5R1				ANAPC11
PTGR1				PPP2R1A
DMRTA1				EIF6
TXN				SNX17
PLEKHB2				TMEM219
CDK18				CHMP2A
PDE10A				TMUB1
RAB1A				PSMB3
IL17RC				CHCHD5
ATP6V1C1				NSMCE1
SERPINA5				RNF187
NUCB1				MRPL4
SCN8A				VPS28
GJC3				C19orf24
ETFDH				SSSCA1
HIBADH				SLC39A3
CASC10				TSR3
THY1				CCDC124
MTHFR				SHARPIN
TRIP4				ZNF358
MCCD1				C11orf49
SEC13				SSNA1
PNPO				PSMC3
MT-CO3				ARL2
CTSL				GADD45GIP1
NUDT16				RHOC
CYP46A1				TCEB2
SGPP1				NSFL1C
RNF185				SF3B5
NLRP6				PSMB6
PRDX3				AKT1S1
NAPRT1				YIF1A
PECR				DRG2
SLC22A23				CHID1
LCLAT1				AP2M1
HADHA				NDUFAF3
SDSL				PEX16
MSH3				JMJD4
TRAP1				POLR2I
CA2				RABL6
KCNG2				TRAPPC6A
ACOT6				ZNF428
C1orf43				C1orf122
ADD3				C1orf86
MPND				TIMM13
CHTF8				CAPNS1
PRPF4				PSMD4
RXRA				MLST8
TMEM176B				PYCRL
STC2				POLD2
METTL21B				B4GALT7
PKP2				BCKDK
ETFB				CDC34
CADM4				MRPL43
LACTB2				PRDX5
ATPAF1				ROMO1
PLA2G15				PEX14
GHDC				PSMC5
HSD17B11				POLR2L
FAM35A				AURKAIP1
GAK				CD2BP2
FGGY				ZNHIT1
MDH2				MRPL14
L2HGDH				YDJC
CPPED1				RABAC1
DDX10				TMEM9
BAIAP2				G6PC3
TCF24				MRPS34
C5orf49				R3HCC1
DNAJA3				MANBAL
TECR				COMMD4
C18orf56				DYNLRB1
LYRM1				FAM173A
PTPRD				MLF2
ECSIT				FARSA
TMEM52				TRAPPC1
PEX11G				UBL7
ADCK3				PEF1
NDUFV1				TMEM147
GHR				FIBP
SLC28A2				ATP5D
SLC22A5				UBE2J2
SFXN4				TMEM160
C11orf86				COPS6
FSTL4				MRPL55
DDAH1				CLPP
OAT				PSMB4
INSRR				RPUSD1
AP001631.10				PSMD8
C6orf106				COMMD7
C10orf126				PIN1
ANXA9				MRPL23
THEM6				ALKBH7
NDUFAF1				GFER
DUSP3				DDRGK1
CUX1				MBD3
DYNLL2				TBL3
VSTM4				LSM4
ERI3				ITFG3
PRKCZ				DNAJB2
PMPCB				JOSD2
PANK1				ERGIC3
ABLIM3				FBXL15
MAOA				PGLS
DLD				NDUFB7
PLA2G16				CDIPT
GSTK1				STXBP2
UGP2				FAM195B
TFEC				ZNF524
SLIT2				C7orf50
DCAF13				HIGD2A
TMEM176A				FAM207A
ADSSL1				TBC1D22A
PPP1R16A				CREB3
SLC25A5				PIH1D1
CCNG1				TRADD
VDAC1				TIMM17B
CGNL1				ARMC6
GLUD2				EIF5A
CDC20B				EIF3I
PCSK1N				TRIP6
CXCL14				SIL1
BEND7				NDUFS8
GLB1L3				DDX49
FANCC				CLTB
C1QBP				C16orf13
MDH1				CCDC94
LAMTOR5				DOHH
C16orf87				YKT6
SDHA				PPP1R7
PROSC				EIF3B
CAMK2B				NENF
LDHB				MOSPD3
POR				LMAN2
SPATA17				GPX4
FGFR4				SNF8
PRNP				MRPL54
ACP2				MRPS2
CLPB				YIPF3
CAT				AP2S1
GINM1				DCTN3
CDK14				UBXN6
ATP6V0E2				LAMTOR1
TM7SF2				COQ4
HABP4				COMMD1
GCLC				CTBP1
LRRC19				DPM3
INSR				CUTA
MRPL37				CIB1
AGT				MRPL12
DNAJC22				ZFAND2B
CISD3				AGTRAP
ACSM3				WDR34
DSCR3				MYEOV2
GRTP1				HMG20B
SLC25A3				ERP29
ATP5A1				SSU72
MUT				TPGS1
PRR5				TMEM208
RHOBTB1				ZNF688
SLC30A9				CORO1B
CHST13				MZT2B
HYKK				APRT
PGRMC1				MRPL20
AC009403.2				APOA1BP
MCUR1				ARF5
STRIP2				LAMTOR2
GDPD3				NMRAL1
ZGPAT				CLN6
PDLIM2				MRPL2
TMED4				RFNG
BST1				ASNA1
CAMK2A				C19orf70
ACAD9				CLTA
C10orf115				WDR13
ST3GAL1				PTGES2
OPTN				BTBD2
AGXT				KLHDC3
SNX30				ATP5G2
GRPEL1				ZNF205
CMTM8				TIMM22
UQCRC1				TOMM22
COQ6				ADCK4
MRO				PRPF31
PMPCA				LCMT1
DECR2				TRMT61A
PNP				BLVRB
RDH11				SNAPC2
EIF4EBP2				URM1
GPR155				NDUFS6
PAOX				MFSD5
RTCB				SDHAF1
PARG				NUDC
TRIM63				TADA3
ACSBG2				NT5C
MT1F				PSMB1
ESRRA				ELOF1
LAP3				AAMP
ETNPPL				GUK1
TUFM				NTMT1
ACADS				IMP3
NAGS				ARPC4
ABHD14B				WDR83OS
KLK1				ZNF511
NDUFS2				STK25
LONP1				RNF167
TMEM52B				RPS19BP1
DLST				MRPL24
C8orf82				NABP2
C1orf85				TIMM50
ATP6V0D1				STUB1
SAMM50				FIS1
ACE				SCYL1
FZD5
CLYBL
GREB1
TSPAN33
CHP2
SLC17A5
B4GALT4
FAM124A
PGRMC2
C11orf85
MRPL44
PMM1
PFKFB2
SMIM18
CLUH
IL17RB
IP6K3
FBXO17
TRPC7
OXER1
MCCC2
APITD1
PSMC4
PLOD1
STX3
CPNE6
ACOT12
CPT2
ST13
TMEM19
TMEM86A
PAQR7
HYAL1
OGDH
FBXO7
CAMSAP3
CLEC18A
HMX2
CREB3L3
RUNDC3B
ACAA2
GUCD1
HSPA9
HSD3B2
KIAA2013
GCDH
ILVBL
PDE8A
RNF135
APEH
NUDT9
ACADM
EYA2
MAF
MLXIPL
UBB
CYP17A1
CALML4
PFN3
ALDH5A1
TSKU
PRKCE
SH3GL2
DECR1
RALYL
GRINA
AUH
SMIM1
SLC5A11
ABHD10
AL138847.1
PROC
TRUB2
SLC22A18
FASTKD5
CTH
CRYBB3
TUBG1
DCXR
NIT1
RGN
DIP2C
PXMP2
MTHFD1
RAB11FIP5
SPRYD4
LGMN
METTL7A
GLRX
SCP2
CERS4
NT5DC1
LETM1
LPPR1
SIGIRR
KIAA1191
IGF2BP1
CNDP2
CCL15
LRRC43
ADH5
SNX5
POLD3
SH3YL1
CDIP1
MAPKAP1
FH
NUGGC
SLC13A1
CAMK2G
MGAM
EPHX1
EBP
AMDHD2
CYP3A7
KLC4
FHIT
GALNT11
TFB2M
GPS1
SLC25A47
GSS
DHRS4L2
AVP
EPM2A
SDHB
ACSS3
PSPH
SNX4
ALDH9A1
COL19A1
GRB10
C19orf12
BBOX1
FBXL5
TMEM105
CTSA
PPAPDC1A
CRADD
COTL1
PLD1
MPI
AK2
STAU1
FOLR1
NYX
CLPTM1L
RP11-368I7.4
OCIAD2
MFSD3
KLF15
FAM83D
ANK2
RTCA
MGST1
FMO4
LRRC28
VDR
ACO2
EEFSEC
IVD
IQGAP2
COX6A2
GLUD1
SLC31A1
SUOX
IDNK
AP1M1
CALM1
ZDHHC9
FASTKD3
GDA
TNFAIP8L1
CLDN2
TRPM6
NIT2
TLN2
KCNK5
SDHC
BAIAP2L2
SLC17A4
OGDHL
PET112
ENTPD5
DPF3
VIL1
LINC00955
GLDC
BIN1
TPCN2
SEMA4G
TOLLIP
POLDIP2
PCK1
SGK3
SLC2A4RG
KCNK10
HSPA8
PRSS3
MTHFS
PHYH
ZFAT
CASC5
MSRB1
BDH2
ETFA
TACO1
UGT1A1
LRP2
MUM1L1
ILDR2
GGT1
GAMT
UGT3A1
GRAMD1B
EPHX2
SERPINA6
CHPT1
DERA
SMPDL3A
AFP
BTD
MPST
CHRNA4
ST7
PDK2
SFXN5
FOLH1
TTPA
CDHR3
ACE2
GRIA3
CTSH
GCHFR
MAP7
AQP7
MT1H
ECHDC1
SMPD1
RAB3IL1
MT1G
AC137056.1
GCH1
IQSEC3
HPGD
SLC39A4
CNDP1
UPP2
VTN
RETSAT
GLS
NAGLU
KIAA1161
GCSH
PCTP
GHITM
CLPTM1
NFS1
LIN52
ACOT2
RBPMS2
GJB2
ASPA
HPN
HIBCH
RP11-192H23.4
TRPM3
MOCS1
ECI2
TMEM192
WDR72
ARSF
ACADSB
PCCB
FAM132A
ALDH1B1
ECHDC3
SLC25A1
ACAD8
LHPP
C1orf115
C2orf47
NAPSA
AQP1
TPRG1L
ASB9
EAF2
SLC23A3
DHTKD1
DNPH1
ACAD10
GALK1
PCCA
PRLR
SLC47A2
SLC25A13
AKR1C3
ACAT1
ENPEP
SERPINC1
PPP1R21
NSMF
PCYT2
AKR7A2
DLGAP2
HACL1
SLC22A1
SLC16A10
SCRN2
MPP1
KCNJ15
NIPSNAP1
TBC1D13
RDH5
DNMT3L
GRHPR
HRASLS5
LDHD
CYB5A
FDX1
HDAC6
SH2D6
SEPHS2
CDH9
MYO7A
FUOM
IPO13
TMEM27
METTL1
FTL
RMND1
SLC17A3
TUBAL3
CLEC18B
UGT3A2
CYP4A22
ATP6V0A1
PHB
SESN2
DHRS4
DAB2
CLEC18C
TRIM10
XYLB
GLIS1
NPLOC4
SUSD3
ATP6V1B2
MACROD1
SLC16A4
TMBIM6
TMEM132E
GPHN
DAK
ACOX1
TMEM206
GLOD5
DHDH
TREH
RHBDL1
L3MBTL4
MCAT
SUCLG2
TDP2
TRPV4
FUT3
ASB13
MTFR1
PTH1R
CHDH
PDZD3
MTCH2
SLC22A7
MAP7D2
TM6SF2
MYO7B
ALDH3A2
GLB1L
GJB1
HSPD1
SPHK2
KCNAB2
KL
SETD3
ISOC2
CTXN3
HDHD3
C21orf33
PGPEP1
TPCN1
AOX1
RNF157
CYP3A4
SLC12A3
HGD
GPR114
PPP1R16B
ANGPTL3
LGALS2
ACOT13
AGMO
SAR1B
IDH1
CRABP1
SLC1A1
FN3K
SLC2A9
CCDC150
AIG1
HOGA1
ACOT4
HAGH
OGG1
CPN2
AKR7A3
HAO1
PEX5
MICU1
HMGCL
A1CF
B3GNT4
STRADB
RDH12
OSBPL6
CALB1
CYP27B1
AGPAT9
RNF152
TM7SF3
CRYL1
SFXN1
ADI1
GGACT
SAT2
GLYCTK
SLC51A
GK
CYP27A1
GLB1L2
TRIM71
TTC38
DMGDH
SHBG
MYOM3
TMEM150A
SLC28A1
SLC22A18AS
PDZK1
CRYM
TTC36
TMEM150B
USH1C
RNF186
CTSB
PNPLA1
SLC30A2
SLC2A2
ASL
GNPDA1
ALDH8A1
CIRH1A
P4HA2
C14orf164
MAOB
AGPAT3
ALDH2
RAB7L1
HAAO
FMO1
EPB41L3
GLYATL1
SLC37A4
CES2
RTKN
SUCLG1
ALAD
ACSM5
ABAT
ADM2
ABHD6
TRIM15
SNTA1
APOC3
MAPT
TGFBR3L
SPAG5
SLC25A44
DEPDC7
FRMD1
C11orf54
FCAMR
SLC2A5
PCDH15
EHHADH
KYNU
ALDH6A1
ACMSD
COLEC11
NAT8
SLC17A1
HRSP12
CYP8B1
SLC22A4
ECHS1
ANPEP
SERPINF2
NQO2
FAHD1
NGEF
C19orf69
TPMT
C10orf67
PKLR
CYP4A11
SLC25A10
ACSS2
AHCY
SYT6
RENBP
AIFM1
ADH6
SLC26A1
SLC22A12
SMLR1
METTL7B
HAO2
TCN2
CUBN
ENPP7
ACY3
TST
NPL
ACSM2A
SLC47A1
ALDH7A1
G6PC
SLC4A4
FAM20C
CRAT
SLC13A2
GPR137B
SLC5A10
OIT3
MYOM2
CLRN3
AK4
DDO
SLC22A13
43526
ACAA1
CMBL
C19orf77
QDPR
ALB
GIPC2
BHMT2
DNAJC16
PNPLA3
HNF4A
HNF1A
SLC6A13
SORD
PRAP1
GPT2
SLC10A2
CYP4F2
SLC9A3R1
GSTA2
ACO1
GGH
ABCC2
C9orf66
AQP11
TMEM174
BPHL
REEP6
TMIGD1
KCNH6
ALDH1L1
TMEM82
SARDH
CTSV
APOM
AMN
PBLD
ACOT7
PC
PSAT1
MFSD12
ANKS4B
SLC27A2
FAH
RAB11FIP3
ASB15
PROZ
TINAG
SLC3A2
HSD17B14
GALM
TMEM106A
FABP1
SLC23A1
HADH
SLC25A42
CALML3
CDHR5
UPB1
SHMT1
CYP2B6
SLC22A11
MTTP
SFXN2
SLC16A9
GSTA1
CSDC2
NECAB2
AKR1A1
ABCC6
KMO
SLC51B
FUT6
ETNK2
BHMT
ESPN
RBP5
GYPA
HECW1
GLTPD2
AGXT2
IGSF11
NOX4
ZYG11A
MME
DIO1
ACSM2B
FBP1
PLA2G12B
ACP5
DNAJC12
CES3
TM4SF5
AGMAT
PDZK1IP1
SLC5A2
QPRT
ENPP6
GLYAT
IYD
FTCD
SLC7A8
PLG
SLC34A1
STRA6
MIOX
SLC5A12
AZGP1
APOE
MSRA
CYP4F3
CDHR2
ASPDH
PIPOX
GATM
SLC6A19
ALPL
DPYS
SUSD2
KHK
SLC7A9
XPNPEP2
ALDH4A1
APOH
FAM151A
PCK2
SLC39A5
C7orf10
ALDOB
PEPD
GPD1
ACOX2
AMDHD1
DDC
GPX3
SLC22A6
DAO
PAH
AFM
SLC7A7
HPD
PRODH2
SLC34A3
CRYAA
UGT2B7
SLC22A8
ACSF2
SLC13A3
SLC36A2
ASS1

## Sheet: Supplementary Data 5
Supplementary Data 5. sgRNA and identification primer sequence
For deletion of open chromatin regions
Peak5-sgRNA-1	ACGGGCGACTGGAAATTCCC
Peak5-sgRNA-2	GCCGAGGACATGGACTATTA
Peak6-sgRNA-1	TGGTTCCTATACCTCTTATC
Peak6-sgRNA-2	ATGTTTGTCCAGATCTCACG
Peak8-sgRNA-1	AGGTGCGGGTGGCACCCTAC
Peak8-sgRNA-2	CAGCCCTCACATCTGTATGC
Peak9-sgRNA-1	ACTCCTTGGCCTGAGGACGC
Peak9-sgRNA-2	GCTTGGGGGCACTAGCCCAG
Peak10-sgRNA-1	AGCCCCCGTTACGCCCGGAC
Peak10-sgRNA-2	GAGCTGGGAATTCCGGCAAG
Peak12-sgRNA-1	GTAGGATGGACTGCTGGCAA
Peak12-sgRNA-2	TGTACGTGGCAACGCTCGGC
For deletion of Dpep1 gene in mice
Dpep1-sgRNA-1	CTTGTTCAAGTCAGCATC
Dpep1-sgRNA-2	GAAGGCTGGCTTTGTCGG
For genotyping of Dpep1 mutant mice
Dpep1-F	ACCTGTGTGCAGGTGTGTTCTAGT
Dpep1-R	CACTGACATTTGACCCCAGTGTA

## Sheet: Supplementary Data 6
Supplementary Data 6. qPCR primer sequences
Human Primers
DPEP1-F	CCATCTGGATCACATCAAGGAG
DPEP1-R	GCGATCAGGTCTGGATACTTG
CHMP1A-F	TGCTCCTGTCATTGTGGC
CHMP1A-R	CACGGGCACACTCTACATTT
Mouse Primers
Kim1-F	TCCACACATGTACCAACATCAA
Kim1-R	GTCACAGTGCCATTCCAGTC
Lcn2-F	GCCCTGAGTGTCATGTGTCT
Lcn2-R	GAACTGATCGCTCCGGAAGT
Cd68-F	CTTCCCACAGGCAGCACAG
Cd68-R	AATGATGAGAGGCAGCAAGAGG
Ccl2-F	AGGTCCCTGTCATGCTTCTG
Ccl2-R	CGTTAACTGCATCTGGCTGA
Col1a1-F	TGCCTGGACCTCCTGGCGAGCGT
Col1a1-R	AGCAGGTCCGGGAGCACCACGTT
Col3a1-F	ACAGCTGGTGAACCTGGAAG
Col3a1-R	ACCAGGAGATCCATCTCGAC
Fibronectin-F	ACAAGGTTCGGGAAGAGGTT
Fibronectin-R	CCGTGTAAGGGTCAAAGCAT
Vimentin-F	GGAGGCCACGAACTTCACTCT
Vimentin-R	GGGATGCAACACCTATTGTCAGT
Ripk1-F	GAAGACAGACCTAGACAGCGG
Ripk1-R	CCAGTAGCTTCACCACTCGAC
Ripk3-F	TCTGTCAAGTTATGGCCTACTGG
Ripk3-R	GGAACACGACTCCGAACCC
Il1beta-F	GCAACTGTTCCTGAACTCAACT
Il1beta-R	ATCTTTTGGGGTCCGTCAACT
Bax-F	CCACCAGCTCTGAACAGATCAT
Bax-R	CAGCTCCATATTGCTGTCCAGT
Bak-F	ACAGAGGAGGTCTTTCGAAGCTAC
Bak-R	GTGTCGTAGCGCCGGTTAATA
Acsl4-F	TTGGCTACTTACCTTTGGCTC
Acsl4-R	AATCACCCTTGCTTCCCTTC
Dpep1-F	CTTGTGGACAGAGGAGATGATCAG
Dpep1-R	AGAGGAGTGGCTGAAGATGACTG
Chmp1a-F	ATGGACGATACCCTGTTCCAG
Chmp1a-R	CGGAGCCAATTTACACCTTCA
Ccnb1-F	GAACTGCTCTTGGAGACATTGG
Ccnb1-R	AGTTCCACCTCTGGTTCACACA
Ccne1-F	TGAAAAGCGAGGATAGCAGTCAG
Ccne1-R	CCTCTTCTCTATTGCCCCAATTC
Ly6G-F	TCTTGTGGTCCTACTGTGTGCA
Ly6G-R	ATCAGAGAAGGGGCAGGTAGTT
GAPDH-F	ATGCCAAAGTTGTCATGGAT
GAPDH-R	ATGTTTGTGATGGGTGTGAA
Rat Primers
Dpep1-F	CGGAGAACATCATGAGAACCAC
Dpep1-R	TGTTGGTGTGTGTTTCCGCTAG
Chmp1a-F	CGATACCCTGTTCCAGTTGAAG
Chmp1a-R	GCCAGTTTACGCCTTCATTC
Ripk1-F	TCTTGGACCGAGTTCACAAC
Ripk1-R	CCACTGCTTTCCCATGTTTTC
Ripk3-F	GCTGGAGTTCTGAGCCTAAAG
Ripk3-R	TGTGTCACTGCTTCTGTACTG
Nlrp3-F	AGAGAAAAGAGGAAGTCAACCC
Nlrp3-R	TTGGTGCTGAGACTTGAGAAG
Il1beta-F	TGCAGGCTTCGAGATGAAC
Il1beta-R	GGGATTTTGTCGTTGCTTGTC
Acsl4-F	TTGGCTACTTACCTTTGGCTC
Acsl4-R	AATCACCCTTGCTTCCCTTC
Ubiquitin-F	CACCAAGAAGGTCAAACAGGAA
Ubiquitin-R	AAGACACCTCCCCATCAAACC
