# Supplementary material for: A single genetic locus controls both expression of DPEP1/CHMP1A and kidney disease development via ferroptosis
Source: Nat Commun. 2021 Aug 23;12:5078. doi: 10.1038/s41467-021-25377-x (PMC8382756; doi:10.1038/s41467-021-25377-x)
Supplement: Supplementary file 5 — Source Data [file 41467_2021_25377_MOESM5_ESM.zip]

Archive with 8 entries (7 files):
- Source Data/
- __MACOSX/._Source Data
- Source Data/.DS_Store
- __MACOSX/Source Data/._.DS_Store
- Source Data/Dot plots.xlsx
- __MACOSX/Source Data/._Dot plots.xlsx
- Source Data/Western blots.pdf
- __MACOSX/Source Data/._Western blots.pdf
