# Supplementary material for: A single genetic locus controls both expression of DPEP1/CHMP1A and kidney disease development via ferroptosis
Source: Nat Commun. 2021 Aug 23;12:5078. doi: 10.1038/s41467-021-25377-x (PMC8382756; doi:10.1038/s41467-021-25377-x)
Supplement: Supplementary file 5 — Source Data [file 41467_2021_25377_MOESM5_ESM.zip › Source Data/Dot plots.xlsx]

## Sheet: Figure 2
Figure 2c
DPEP1
control	5	6	8	9	10	12
1.00363	0.98865	0.85377	2.92706	1.96358	0.61449	1.23322
0.996371	0.87702	1.46681	3.25209	2.65016	0.61946	1.38373
0.969369	1.22125	1.01822	3.64516	1.91046	0.857052	1.41513
1.03063	0.731358	1.10031	3.21811	2.10726	0.576724	1.50766
CHMP1A
control	5	6	8	9	10	12
1.05428	0.93028	0.79938	0.563659	0.845793	0.67487	0.692424
0.945719	0.86954	1.29209	0.666668	0.839155	0.57	0.674144
1.05646	0.897815	0.816873	0.54555	0.700816	0.778337	0.647
0.943543	0.897877	0.836115	0.635637	0.743319	0.725575	0.670784

## Sheet: Figure 3
Figure 3a BUN
	WT							Dpep1+/-
CTR	20.371	32.5812	30.5175	33.2691				23.3548	27.9387	30.6421	27.3498
Cisplatin	96.8397	75.7398	138.062	74.1768	136.304	104.068	110.711	67.6477	34.2361	93.579	91.7242	95.6872	21.9354
Figure 3a Creatinine
	WT							Dpep1+/-
CTR	0.26495	0.18477	0.30504	0.22486				0.2467	0.1972	0.3092	0.2109
Cisplatin	1.4654	3.15143	1.42756	3.87305	2.42981	2.30954	1.30729	0.70594	0.0645	0.77739	1.82846	1.99107	0.42531
Figure 3c Kim1
	WT							Dpep1+/-
CTR	0.306107	0.223825	0.606565	2.8635				1.5367	0.786848	0.603788	0.771844
Cisplatin	396.835	419.253	563.031	425.169	322.982	413.027	289.375	90.3243	105.838	385.942	43.7368	48.9342	269.866
Figure 3c Lcn2
	WT							Dpep1+/-
CTR	1.37541	0.643624	0.957288	1.02367				2.33148	2.44131	0.850006	1.29405
Cisplatin	372.467	263.755	290.587	765.948	568.272	1169.2	617.994	335.009	130.364	239.681	27.7778	168.55	360.115
Figure 3d BUN
	WT					Dpep1+/-
CTR	28.6258	24.1544	27.5939			22.822	25.8909	26.2139
FA	94.4919	58.2054	55.1098	127.167	99.1352	52.8021	51.748	42.584	45.3439	39.9289	38.0844	42.8996
Figure 3d Creatinine
	WT					Dpep1+/-
CTR	0.18	0.22	0.18			0.0645	0.18477	0.14468
FA	1.06675	0.42531	1.82846	0.62576	0.68477	0.42756	0.54558	0.34513	0.31	0.26	0.26	0.31
Figure 3g BUN
	WT				Chmp1a+/-
CTR	20.1069	32.0752	25.5924		25.4261	21.6029	14.4552
Cisplatin	64.1569	51.8562	60.3337	70.806	116.685	85.7664	77.9537	96.9036	99.397
Figure 3g Creatinine
	WT				Chmp1a+/-
CTR	0.26495	0.22486	0.26495		0.22486	0.18477	0.22486
Cisplatin	1.14693	1.2672	1.34738	0.74603	2.10909	2.8708	2.069	1.94873	2.71044
Figure 3I Kim1
	WT				Chmp1a+/-
CTR	1.45424	0.831735	0.714026		0.505561	0.639807	1.21888
Cisplatin	188.331	115.959	93.3146	107.913	440.866	204.325	430.639	243.715	215.044
Figure 3I Lcn2
	WT				Chmp1a+/-
CTR	0.934716	1.24064	0.824646		1.59017	1.13645	2.61662
Cisplatin	214.094	696.001	298.25	770.656	1713.66	2308.88	1025.69	2387.43	2417.98
Figure 3J BUN
	WT			Chmp1a+/-
CTR	18.461	25.0833	20.8838	18.9456	16.8458	22.0144
FA	37.1972	44.9501	32.9977	76.4462	103.581	84.1991
Figure 3J BUN
	WT			Chmp1a+/-
CTR	0.10459	0.10459	0.0645	0.14468	0.18477	0.10459
FA	0.42531	0.4654	0.30504	1.14693	1.30729	0.98657

## Sheet: Figure 4
Figure 4a Dpep1
siControl	siDpep1
1.05521	0.59226
0.953214	0.400304
0.991575	0.534988
Figure 4c LDH
	18h			24h
control	2.54329	3.43615	0	1.80547	1.45603	0
2.5uM	2.38095	2.13745	3.84199	2.09668	1.33955	3.43623
5uM	3.19264	2.38095	3.84199	1.80547	1.51427	2.09668
10uM	3.35498	2.94913	3.92316	1.92196	3.90216	4.01864
20uM	4.329	3.43615	4.24784	7.04718	10.5999	10.7746
40uM	2.70563	3.67965	5.54654	13.3372	13.5119	14.2108
Figure 4d Cell count
	siControl			siDpep1
CTR	84	71	77	79	79	81
cisplatin	63	65	68	77	80	78
Figure 4e LDH
	siControl			siDpep1
CTR	3.64232	3.7037	5.05422	3.15122	2.90567	4.1948
cisplatin	13.2187	20.0327	19.91	8.67608	11.8068	9.65828
Figure 4f R110/AFC ratio
	siControl			siDpep1
CTR	0.25354	0.212634	0.275416	0.231836	0.275935	0.3751
cisplatin	1.62922	1.87405	2.28685	0.661894	0.844278	0.869062
Figure 4g
	siControl			siDpep1			siControl+cisplatin			siDpep1+cisplatin
Ripk1	0.987232	1.1077	0.905063	1.04037	1.28359	0.968427	1.50581	1.39782	1.53016	1.19193	1.39959	1.54981
Mlkl	0.925593	0.917102	0.957305	0.979729	1.19154	0.865295	1.51539	1.57683	1.45744	1.69007	1.682	1.72833
Figure 4h Ripk1
	WT							Dpep1+/-
CTR	0.862518	1.00724	1.13024					1.39618	0.856088	0.975336
FA	3.39314	3.49502	3.25857	2.88742	3.43276			3.56228	2.85252	2.40466	1.59594	3.0616	2.96022	3.35042
cisplatin	1.56813	1.95888	1.44539	2.1659	1.28302	2.0639	2.38662	1.34694	1.54611	1.89779	0.782191	1.60122	1.16794
Figure 4i Mlkl
	WT							Dpep1+/-
CTR	0.926638	1.07912	0.994245					1.11306	0.793272	1.68259
FA	18.9575	12.0308	11.5366	12.4292	10.5843			15.3871	11.9527	12.2164	13.7656	8.01351	12.3476	10.1796
cisplatin	18.2077	34.3965	8.47388	10.7314	11.4763	5.96437	30.6582	13.041	13.0033	17.4579	23.0759	6.64607	8.07245
Figure 4j
	siControl			siDpep1			siControl+cisplatin			siDpep1+cisplatin
Nlrp3	0.747452	1.23439	1.01815	0.629147	0.939015	0.712968	10.8295	11.6282	8.89827	9.08852	9.73579	8.69609
Il1beta	1.00163	0.93667	1.0617	0.987293	1.05828	0.89056	1.50173	1.67537	1.39185	1.3257	1.44932	1.41657
Figure 4k Nlrp3
	WT							Dpep1+/-
CTR	0.863644	0.857874	1.27848					0.915203	1.1936	1.55402
FA	15.3765	16.949	17.9048	12.8895	22.4319			11.9698	21.7854	13.6807	14.2353	18.3021	21.6521	13.1997
cisplatin	1.94059	3.95978	2.37568	9.08375	3.85888	2.65966	9.32746	2.32511	3.98716	1.5374	15.1638	1.87291	1.14497
Figure 4k Il1beta
	WT							Dpep1+/-
CTR	0.836808	0.911609	1.25158					0.838269	0.966023	0.789063
FA	41.9405	48.2505	62.4128	36.7622	57.576			26.0308	73.921	25.9865	36.1142	20.9542	29.1251	67.3855
cisplatin	16.1763	33.2305	8.18354	47.4436	18.6395	8.70089	34.2129	6.56737	10.3561	11.3329	46.8349	44.9821	11.5276
Figure 4m LDH
	siControl			siDpep1
Vehicle	3.38364	3.16456	2.58033	3.0185	3.38364	5.50146
cisplatin	18.0623	17.6242	16.3827	9.07984	9.37196	9.2259
nigericin	32.9601	31.2804	27.2639	25.4382	27.3369	30.6232
Figure 4n Ly6G
	WT							Dpep1+/-
CTR	0.8545	1.0192	1.1263					1.0587	1.1458	1.3513
FA	2.9524	1.594	3.2678	4.2473	3.8673			1.56545	2.79333	1.57092	2.7855	3.39839	2.81163	2.85096
cisplatin	2.21627	2.99869	2.60906	2.10619	2.78073	4.93065	2.06546	3.20365	3.24628	2.72632	1.68614	2.78104	2.52711

## Sheet: Figure 5
Figure 5a Chmp1a
siControl	siChmp1a
1.26843	0.117815
0.86574	0.120025
0.865825	0.178654
Figure 5c Cell count
siControl			siChmp1
76	79	77	81	85	79
66	65	60	44	43	36
Figure 5d LDH
	siControl			siChmp1a
CTR	3.51954	2.78289	2.35318	2.16902	2.53734	2.84428
cisplatin	15.7356	20.5238	14.8762	26.9695	28.9339	33.3538
Figure 5e R110/AFC ratio
	siControl			siChmp1a
CTR	0.205601	0.329397	0.387746	0.429921	0.355325	0.52036
cisplatin	1.85328	2.336	1.92071	5.04233	5.7857	4.42361
Figure 5f
	siControl			siChmp1a			siControl+Cisplatin			siChmp1a+Cisplatin
Ripk1	1.02723	0.915799	1.05697	1.08859	1.15323	1.08716	1.5444	1.63037	1.59915	1.44392	1.71459	1.98752
Mlkl	0.903036	0.969858	1.12711	1.15453	1.22158	1.05054	1.33277	1.71019	1.76454	1.28429	1.31495	1.84427
Figure 5g Ripk1
	WT					Chmp1a+/-
CTR	0.986417	0.926982	1.0866			1.04953	1.08436	1.35888
FA	2.66035	3.7239	2.78354	3.1977	2.24728	3.92292	1.97524	2.37853	1.95145	2.78133
cisplatin	3.69883	2.03424	2.20611	2.08048		2.0051	2.06771	2.13811	1.76553	2.35014
Figure 5g Mlkl
	WT					Chmp1a+/-
CTR	0.825738	1.15179	1.02247			1.08271	1.40901	1.22272
FA	7.13941	8.46985	7.34686	4.89122	7.50962	7.84826	7.26513	6.02049	5.13631	6.7995
cisplatin	9.76958	5.39466	11.811	7.22795		10.3234	3.69251	8.46137	7.3552	7.62704
Figure 5h
	siControl			siChmp1a			siControl+Cisplatin			siChmp1a+Cisplatin
Nlrp3	0.628114	1.27892	1.09296	0.918098	1.20867	1.37255	18.3338	10.4945	16.2526	11.4668	12.4387	14.6501
Il1beta	0.92569	0.931735	1.14257	1.33236	1.54251	1.63226	3.66522	4.47739	3.15502	3.60412	5.32264	3.5479
Figure 5i Nlrp3
	WT					Chmp1a+/-
CTR	0.71236	1.03627	1.25137			1.18506	1.11046	1.75188
FA	15.225	11.6067	24.1402	15.0563	17.7686	24.9754	10.6597	15.3213	7.04432	8.60065
cisplatin	3.6838	2.48321	4.20877	2.47177		3.11144	1.24854	2.36223	2.21655	1.25689
Figure 5i Il1beta
	WT					Chmp1a+/-
CTR	0.762401	1.34792	0.889681			0.650771	1.08845	0.823577
FA	9.21829	14.3475	18.0212	9.16655	11.9063	22.6338	7.57895	18.8686	7.75544	13.1672
cisplatin	4.7895	3.92797	2.36222	8.93857		7.83753	3.53819	7.33253	3.14858	2.57387
Figure 5j Cle.Caspase3
	siControl					siChmp1a
CTR	0.008065	0.003731	0.007519	0		0.007042	0	0.006494	0.004184
cisplatin	0.112676	0.16	0.18254	0.173077	0.15493	0.109005	0.176471	0.223776	0.186813	0.198895
Figure 5k Bak
	WT					Chmp1a+/-
CTR	1.01467	0.898436	1.08689			1.09121	1.05216	1.275
FA	5.14403	5.12478	6.39442	4.59906	3.8402	10.9258	4.10458	5.99428	5.64649	5.92034
cisplatin	4.62308	5.2776	4.89386	5.43762		8.94353	5.03451	2.52583	7.9895	7.717
Figure 5k Bax
	WT					Chmp1a+/-
CTR	0.996071	0.983886	1.02004			0.984567	1.21367	1.28839
FA	4.07324	6.02118	3.62263	3.13431	2.0599	5.26388	2.21764	2.92352	2.20363	3.25925
cisplatin	4.15742	2.95599	2.58555	4.20696		4.71603	3.08498	3.68706	3.34016	4.02304
Figure 5l LDH
	siControl			siChmp1a
vehicle	4.3959	3.87162	4.13376	6.42245	8.63048	7.56175
cis	12.4214	15.1538	14.4782	22.3122	21.0318	18.3801
cis+nec1	11.2216	12.2097	10.0723	17.2509	15.8192	17.9869
cis+vx765	10.1932	10.4856	9.70929	17.6743	20.9108	17.9062
cis+VADFMK	11.9274	13.7926	11.1914	15.426	19.2069	16.6157

## Sheet: Figure 6
Figure 6a Cle.Caspase3
	siControl							siDpep1
CTR	0	0.003077	0.004027	0.002034				0.002717	0.002421	0.003272	0.003319
cisplatin	0.396396	0.413793	0.475	0.403226	0.392	0.481013	0.701299	0.029412	0.198895	0.146497	0.237705	0.174699	0.148387	0.278571
Figure 6b Bax
	WT							Dpep1+/-
CTR	0.920907	0.905772	1.17332					1.72084	1.19134	1.31454
FA	5.42669	2.20365	4.4113	3.36449	4.26387			1.36199	2.89287	1.79308	1.28472	2.24115	3.20418	3.49031
cisplatin	4.06473	3.94806	2.99899	4.46797	4.46975	5.39888	5.06555	2.10852	3.68017	3.81138	2.28334	2.70003	2.37431
Figure 6b Bak
	WT							Dpep1+/-
CTR	0.730079	1.07761	1.19231					1.16638	1.1069	0.876247
FA	9.68366	6.12701	8.0927	7.78965	8.55403			1.08367	6.64267	2.32948	1.4733	1.10194	6.13425	6.47633
cisplatin	4.92544	3.61501	6.41624	4.85288	2.73663	6.2089	4.69666	1.65623	2.90188	1.83021	2.72858	1.03957	1.10604
Figure 6c LDH
	siControl			siDpep1
CTR	3.09153	3.96787	2.72639	1.48491	2.65336	5.06329
cisplatin	13.6076	12.5852	22.9552	5.3554	7.61928	8.93379
CPT	19.6689	25.7303	26.5336	9.95618	9.59104	14.9951
Figure 6c R110/AFC ratio
	siControl			siDpep1
CTR	0.0771659	0.103886	0.115975	0.108954	0.09566	0.112172
cisplatin	1.67825	1.77158	1.28691	0.409563	0.44229	0.49597
CPT	0.731802	0.831282	1.03177	0.359302	0.297745	0.407884
Figure 6d BODIPY
	siControl					siDpep1
CTR	0.0958333	0.0666667	0.131579	0.126316	0.208333	0.133333	0.103896	0.159744	0.0875	0.111111
cisplatin	2.55556	4.30769	3.71429	2.66667	3.3125	0.590909	0.344828	0.714286	0.681818	0.789474
Figure 6e Kidney iron
	WT							Dpep1+/-
CTR	63.0067	62.7052	58.0325					64.0618	67.8302	60.2935
cisplatin	90.8924	93.4549	85.7675	93.0027	73.8595	87.727	86.8226	64.9662	61.4994	63.4589	71.2971	67.2272	79.5874
Figure 6f Acsl4
	WT							Dpep1+/-
CTR	1.06216	0.937844	1					0.903719	0.661522	0.992984
FA	8.40822	3.88926	9.50919	8.06218	9.2329			2.07406	6.05809	3.4382	3.86229	3.82046	5.83913	5.57364
cisplatin	5.13349	11.1945	9.6831	10.4284	5.07268	11.593	6.78456	4.93008	4.45351	2.63001	2.37736	2.14013	2.32425
Figure 6i LDH
	siControl			siDpep1
ctr	4.4335	3.09641	4.01126	3.80014	5.55947	4.50387
erastin	46.0239	39.8311	38.6348	23.3638	24.4898	26.8121
fino2	60.142	48.8554	51.3043	45.0754	40.8163	37.4623
fin56	21.815	21.2594	28.8001	10.2262	11.2581	13.1234
rsl3	79.7835	77.7881	72.1268	67.6257	67.8577	64.0062
Figure 6j Transferrin
siControl	siDpep1
10.354	9.399
9.768	15.111
14.839	7.861
11.548	11.71
20.726	10.646
17.002	11.215
23.619	11.905
21.156	8.072
16.893	6.038
8.637	9.931
18.858	8.891

## Sheet: Figure 7
Figure 7a BODIPY
	siControl					Chmp1a+/-
CTR	0.166667	0.263158	0.127586	0.108	0.142857	0.075	0.138889	0.071429	0.0625	0.104167
cisplatin	2	2.8	2.15385	1.66667	1.66667	4.28571	2.91667	4.6	6.25	4.11111
Figure 7b Acsl4
	WT					Chmp1a+/-
CTR	0.98953	0.909318	1.10115			1.01094	1.31092	1.54896
FA	4.04432	3.89249	3.64338	3.56205	5.39684	12.1628	7.37695	7.89276	6.76585	10.3794
cisplatin	3.53331	3.2892	2.96606	4.93281		5.88615	5.8647	7.46295	5.54952	5.86486
Figure 7e LDH
	siControl			siChmp1a
vehicle	5.10931	4.20963	4.44288	7.43072	5.20928	8.25265
cis	14.7837	15.5612	16.2832	23.4806	24.1804	22.1922
Liproxstatin1	13.0732	12.0957	10.5852	17.1051	14.817	12.6067
Figure 7f CD63
WT	Chmp1a HZ
1.02017	0.324917
0.957617	0.660135
1.02222	0.495155
Figure 7g Kidney iron
	WT				Chmp1a+/-
CTR	65.2677	63.3082	58.0325		64.0618	49.1392	64.6648
cisplatin	87.5763	76.7235	90.1388	91.7969	102.499	132.796	120.888	121.793	108.076
Figure 7h Creatinine
	WT					Chmp1a+/-
control	0.15696	0.27723	0.19705			0.23714	0.19705	0.23714
cisplatin	1.50774	0.90639	1.02666	1.38747	0.66585	2.50999	2.14918	1.46765	2.069	1.18702
cisplatin + liproxstatin 1	0.58567	0.30504	0.50549	1.10684		1.42756	0.42531	0.8663	0.98657
Figure 7i Kim1
	WT					Chmp1a+/-
control	1.33982	0.824731	0.835452			0.616989	0.583423	1.46066
cisplatin	131.972	101.129	129.128	193.987	143.361	390.547	173.287	359.625	130.774	273.06
cisplatin + liproxstatin 1	75.9414	120.672	47.7177	70.0835		251.66	164.075	135.356	90.7411

## Sheet: Figure S4
Figure S4d
WT	Dpep1+/-	Dpep1-/-
1.06205	0.608401	0.200982
0.953693	0.711862	0.201319
1.03304	0.723767	0.118055
1.01326	0.556184	0.293142
Figure S4f Tubular injury
	WT							Dpep1+/-
CTR	0	0	0	0				0	0	0	0
cisplatin	4	4	4	5	3	4	4	1	2	1	1	2	2
Figure S4g Cd68
	WT							Dpep1+/-
CTR	0.94638	1.17279	0.902918	0.977911				0.861412	0.538678	0.551569	0.837195
cisplatin	18.0904	28.5692	77.6958	62.6436	25.7775	13.2291	24.8339	7.20263	12.5482	11.4671	4.64383	12.5432	13.3983
Figure S4g Ccl2
	WT							Dpep1+/-
CTR	1.73363	0.640177	0.566675	1.05952				1.11522	1.14366	1.86148	1.72268
cisplatin	9.95613	40.116	56.0702	17.6062	13.8613	38.3606	36.5208	4.25133	14.098	13.3718	5.48198	4.30176	20.5634
Figure S4h Sirius red
	WT							Dpep1+/-
CTR	0.265	0.262	0.234	0.133	0.186	0.251	0.321	0.18	0.293	0.146	0.13	0.08	0.077	0.137
FA	2.912	2.8	1.861	2.571	2.54	2.866	2.85	0.866	0.496	0.258	1.024	0.795	0.519	0.447
Figure S4i Col1a1
	WT					Dpep1+/-
CTR	1.32284	0.989008	0.688149			0.740082	0.632373	0.743817
FA	8.50678	4.3678	6.02815	4.78907	8.80953	0.24817	3.01497	1.16198	0.150166	1.07464	4.11837	4.45634
Figure S4i Col3a1
	WT					Dpep1+/-
CTR	1.19445	1.09873	0.706816			0.783051	0.666999	0.864929
FA	12.3278	8.43379	10.1529	8.06313	11.1431	0.402438	5.45544	2.13864	0.334289	1.96498	7.23659	7.24895
Figure S4i Fibronectin
	WT					Dpep1+/-
CTR	0.962114	0.796077	1.24181			1.62835	1.25681	1.74385
FA	5.20774	3.51188	5.08044	5.03362	5.73981	0.266507	3.188	1.17281	0.645244	1.34776	2.90686	3.85231
Figure S4i Vimentin
	WT					Dpep1+/-
CTR	1.2553	0.762838	0.981866			1.16961	0.813171	1.13734
FA	21.8165	29.0862	16.7999	14.4403	23.5703	2.54854	10.2836	4.35452	2.25359	6.15504	14.1129	13.3523
Figure 4j Col1a1
	WT					Dpep1+/-
CTR	1.86019	0.718838	0.664734	0.822691	0.933545	1.77849	1.46525	1.69767
UUO	24.7195	18.55	18.3671	17.4046	13.0316	17.7187	18.1643	12.3824
Figure 4j Fibronectin
	WT					Dpep1+/-
CTR	1.53269	0.785508	0.755106	0.902205	1.02449	1.83964	1.39904	1.38326
UUO	6.24423	9.41316	4.89649	5.00463	4.21911	2.1703	4.75286	3.86102
Figure 4j Vimentin
	WT					Dpep1+/-
CTR	1.69243	0.702224	0.970539	0.725205	0.909597	2.14743	1.08797	1.70548
UUO	6.45669	7.41561	5.07962	4.11494	3.01356	2.64139	4.06785	3.39321

## Sheet: Figure S5
Figure S5a BUN
	WT							Dpep1-/-
CTR	20.371	32.5812	30.5175	23.2691				28.6258	25.1608	24.1544	27.5939
Cisplatin	96.8397	93.5184	75.7398	110.711	74.1768	136.304	104.068	66.5574	27.8743	17.5198	64.7991	21.2318	23.1855	24.7484
Figure S5a Creatinine
	WT							Dpep1-/-
CTR	0.26495	0.23477	0.20504	0.22486				0.18477	0.22486	0.21486	0.20477
Cisplatin	0.56495	1.42756	0.80504	3.87305	2.42981	2.30954	1.30729	0.54558	0.02441	0.01568	0.10459	0.0645	0.10459	0.14468
Figure S5c Kim1
	WT							Dpep1-/-
CTR	1.01	0.738	1.416	0.835				1.572	4.514	1.391	1.875
Cisplatin	16.18	79.711	533.068	482.023	675.432	524.218	189.189	6.498	46.113	0.064	0.333	0.113	1.105	0.751
Figure S5c Lcn2
	WT							Dpep1-/-
CTR	1.165	0.695	1.034	1.106				2.092	2.174	0.668	1.735
Cisplatin	827.221	86.6297	613.732	956.976	667.431	10.6975	82.5726	0.692459	241.587	4.45725	96.352	15.0714	2.05358	2.61045
Figure S5c Cd68
	WT							Dpep1-/-
CTR	0.89722	1.19167	0.917454	0.993655				1.01458	1.13599	1.09884	1.19977
Cisplatin	18.3816	36.1946	78.9466	63.6521	26.1925	1.83484	4.91177	0.684181	2.29612	0.127668	0.58626	0.420332	1.03294	0.992414
Figure S5c Ccl2
	WT							Dpep1-/-
CTR	1.3318	0.983592	0.870661	0.813943				2.94597	2.98948	1.03776	3.28291
Cisplatin	36.95	3.91913	21.6606	20.5449	8.42272	6.60939	31.5944	3.05554	5.355	3.55413	16.9216	6.73745	1.8169	1.83723
Figure S5d TUNEL Cortex
	WT							Dpep1-/-
CTR	6.66667	7	9.33333	7.66667				7.33333	9.66667	6.33333
Cisplatin	38.6667	39.3333	33	40.3333				13.3333	11.6667	9.33333
Figure S5d TUNEL medulla
	WT							Dpep1-/-
CTR	4.33333	3.66667	4	5.66667				3.66667	4.66667	3.33333
Cisplatin	21.6667	16	24.6667	16				8.33333	7	4.66667

## Sheet: Figure S6
Figure 6a Chmp1a
WT	Chmp1a+/-
0.916708	0.529616
1.04401	0.546432
1.03929	0.470629
	0.516985
	0.499811
Figure S6c Tubular injury
	WT				Chmp1a+/-
CTR	0	0	0		0	0	0
Cisplatin	2	2	3	4	5	4	4	3	5
Figure S6d Cd68
	WT				Chmp1a+/-
CTR	0.910106	1.13526	0.95463		1.18205	1.90713	1.59246
Cisplatin	17.0248	16.4629	24.5742	15.7927	53.1785	102.56	26.8728	75.9378	31.5902
Figure S6d Ccl2
	WT				Chmp1a+/-
CTR	0.866767	1.20303	0.930203		1.24896	1.49179	1.22402
Cisplatin	96.7638	100.121	109.252	129.138	343.587	711.294	295.36	639.013	402.582
Figure S6e Sirius red
	WT									Chmp1a+/-
CTR	0.195	0.485	0.17	0.371	0.148					0.072	0.042	0.1	0.263	0.207	0.38
FA	1.976	0.673	0.814	0.562	1.11	1.871	1.44	1.398	2.144	2.266	4.232	1.559	5.376	1.037	2.925	6.36	1.283	4.507
Figure S6f Col1a1
	WT					Chmp1a+/-
CTR	0.532771	1.56284	0.904389			1.05478	0.82451	0.66974
FA	11.2312	8.89865	8.79224	7.58292	6.30223	12.9483	17.9058	14.1197	18.7192	15.3829
Figure S6f Col3a1
	WT					Chmp1a+/-
CTR	0.432544	1.6909	0.876559			0.879561	0.889189	0.636699
FA	7.7282	6.74864	6.92296	15.7851	9.76177	14.4455	13.9395	12.3274	19.9296	17.626
Figure S6f Fibronectin
	WT					Chmp1a+/-
CTR	0.582846	1.07946	1.3377			1.09203	1.04511	1.36901
FA	6.83087	8.71625	6.69448	14.8426	7.40847	22.6329	15.9607	15.1187	21.3376	17.0412
Figure S6f Vimentin
	WT					Chmp1a+/-
CTR	0.793034	1.05207	1.1549			0.669593	0.897127	0.899422
FA	2.61475	3.77416	3.91076	4.37387	3.0223	7.27049	10.5834	10.356	9.39352	11.2365
Figure S6g Col1a1
	WT			Chmp1a+/-
CTR	0.988305	1.20111	0.810582	0.801159	0.772166	1.4404
UUO	28.6352	23.7137	21.5614	55.3083	50.4324	52.1355
Figure S6g Fibronectin
	WT			Chmp1a+/-
CTR	0.878878	1.23291	0.888211	0.960774	0.977271	1.59049
UUO	29.9477	22.6798	19.8971	44.803	42.5392	43.0878
Figure S6g Vimentin
	WT			Chmp1a+/-
CTR	1.05529	1.06574	0.878979	0.849506	0.888695	1.00928
UUO	8.4145	7.90345	8.48481	11.5801	11.3458	12.3742

## Sheet: Figure S9
Figure S9b Acsl4
	siControl			siDpep1
CTR	1.12386	0.681412	1.19472	1.2296	1.60523	1.20253
Cisplatin	2.17363	2.35611	2.40179	1.30562	1.23853	1.37639
Figure S9d LDH
	WT			Dpep1+/-
vehicle	7.34294	3.98847	11.7003	6.54755	8.31124	11.8386
cis	27.3314	28.7839	23.6311	17.0259	14.9856	16.5764
erastin	25.1182	32.3112	38.5706	16.7839	18.4784	14.3631
cam	39.1931	36.1153	27.4697	11.8732	12.0115	14.7089
Nigerin	35.7349	23.4236	34.4207	27.4352	30.2363	33.8674

[truncated: 3 more sheets: Figure S10, Figure S11, Figure S12]
